# Supplementary material for: The Effect of Molecular Structure on the Properties of Fluorene Derivatives for OLED Applications
Source: Molecules. 2024 Oct 17;29(20):4918. doi: 10.3390/molecules29204918 (PMC11510416; doi:10.3390/molecules29204918)
Supplement: Supplementary file 1 [file molecules-29-04918-s001.zip]

Archive with 1 entries (1 files):
- molecules-3225544-supplementary.pdf
